# Supplementary material for: Non-Invasive Real-Time Monitoring of Bacterial Activity by Non-Contact Impedance Spectroscopy for Off-the-Shelf Labware
Source: Sensors (Basel). 2025 Apr 11;25(8):2427. doi: 10.3390/s25082427 (PMC12031269; doi:10.3390/s25082427)
Supplement: Supplementary file 1 [file sensors-25-02427-s001.zip]

Archive with 1 entries (1 files):
- sensors-3508650-supplementary.pdf
